# Supplementary material for: Preliminary effectiveness and implementation outcomes of the IMARA-South Africa sexual health intervention on adolescent girls and young women: A pilot randomized trial
Source: PLOS Glob Public Health. 2023 Feb 15;3(2):e0001092. doi: 10.1371/journal.pgph.0001092 (PMC10022073; doi:10.1371/journal.pgph.0001092)
Supplement: S1 Data — (XLSX) [file pgph.0001092.s004.xlsx]

## Sheet: Data
subjectID	a2htc6done	a2condomuselasts	a1demoFC	a1demo06	a1demo08	a1everprep	a1htcdone	a1agegrp	a1anysti	a1anysex	a1agefirstsex	a1anysexpast6m	a1condomuse6mo	a1condomuselasts	a1substsex6mo	a1numpartcat	a1pad	a2any6sti	a2prep6mo	a2pad	a2sexp6m	a2condomuse6mo	a2substsex6mo	a2numpartcat
11877	0	0	1	2	0	0	1	0	0	1	13	0						0	1	20	1	0	0	0
12267	0	0	1	2	0	0	1	0	0	1	14	1	1	1	1	1		0	1		1	0	1	0
14021	0	1	1	3	0	0	1	0	1	1	15	1	1	1	0	1		0	1		1	1	0	0
15485	0	0	1	2	0	1	1	0	0	1	15	0					85.5233	0			1	0	1	0
16162	0		1	2	0	0	1	0	0	1	15	0						0	0		0
20573	0		1	2	1	1	1	0	1	1	15	1	0	0	1	0	51.08	0
23644	0	0	1	3	1	0	1	0	0	1	15	1	0	0	1	0		0	1	57.7467	1	0	1	1
12041	1	1	1	3	0	0	1	1	0	1	16	1	1	1	0	0		1	0		1	1	0	0
29981		0	1	3	0	0	1	1	1	1	16	1	1	0	1	0		0	1	99.9667	1	0	0	0
21139		0	1	2	0	0	1	1	1	1	17	0						0	0		1	0	1	0
14429	1		1	2	0	0	1	0	0	1	17	0						1	1	42.2067	0
27079	1	1	1	2	0	0	1	0	1	1	17	1	0	0	1	1		1	1	58.8567	1	1	0	1
31388	0		1	2	0	0	1	0	0	0		0						0	0		0
27185	0		1	3	0	0	1	0	0	0		0						0	1	68.86	0
12243	0		1	2	0	0	1	0	0	0		0						0	1	45.53	0
13784	0	0	1	3	0	0	1	1	0	0		0						0	0		1	1	0	0
30531			1	3	0	0	1	0	0	0		0						0	0		0
16979	1		1	2	0	0	1	0	0	0		0						1
15210	0		1	3	0	0	1	0	1	0		0						0	1	52.19	0
30867	0		1	3	1	0	1	0	0	0		0						0	0		0
27669	0		1	3	0	0	1	0	0	0		0						0	1	63.3033	0
31407			1	3	0	1	1	1	0	0		0					64.4133	0			0
18642		1	1	3	0	0	1	1	1	0		0						0	1	84.4133	1	1	1	1
28976	0		1	2	0	0	1	0	1	0		0						0	1	92.19	0
10737	1		4	3	0	0	1	0	1	1	14	0						1	0		0
20445	0	1	4	3	0	0	1	0	0	1	15	1	1	1	0	0		0	1	4.44	1	1	0	0
24330		1	4	3	0	0	1	1	0	1	15	1	0	1	1	1		0	0		1	0	1	1
11435	1	0	4	4	0	0	1	1	1	1	15	1	1	0	1	1		1	1	81.0833	1	0	1	0
29807			4	2	0	1	1	0	0	1	15	0					49.97	0		43.31	0
13543		1	4	2	0	0	1	1	0	1	15	1	1	1	1	1		0	0		1	1	0	0
19071	0	1	4	4	1	1	0	1	0	1	15	1	1	1	1	1	79.9667	1			1	1	1	0
18478	0	0	4	2	1	1	1	0	0	1	16	0					64.4133	0		61.0833	1	0	0	0
24242	0		4	3	0	0	1	1	0	1	16	0						0	1	65.5233	0
18396	0		4	3	0	0	1	1	0	1	16	0						0	0		0
22046	0	1	4	3	0	0	1	1	0	1	16	1	0	0	1	1		0	1		1	1	1	1
23803	0	1	4	4	0	0	1	0	0	1	16	1	1	1	0	0		0	0		1	1	0	0
19730	0		4	3	1	0	1	0	0	0		0						0	1	77.7467	0
16031			4	3	0	0	1	0	1	0		0						0
22492			4	2	0	0	1	0	0	0		0						0
26924	0		4	3	1	0	1	0	0	0		0						0	0		0
30089			5	3	1	0	1	0	0	0		0						0
12868		0	7	2	0	0	1	1	0	1	15	1	1	0	1	0		0	1		1	0	1	0
26245	0	0	7	3	0	0	1	1	0	1	15	1	0	0	1	0		0	1	53.3333	1	1	1	0
17213	1	1	7	3	0	0	1	0	1	1	15	1	0	0	0	0		1	0		1	0	0	0
25672	0		7	3	0	0	1	0	1	1	16	1	0	1	1	1		0	1	46.6667	0
20229	0	0	7	3	0	0	1	1	1	1	16	1	0	0	1	1		0	1	77.7467	1	0	1	0
13761	1	1	7	3	0	0	1	0	0	1	16	0						1	0		1	1	1	0
23937	1		7	2	0	0	1	1	1	1	17	1	1	0	1	0		1	0		0
14386	1		7	3	0	0	1	0	1	1	17	0						1	1		0
29059	1	0	7	2	0	0	1	1	1	0		0						1	0		1	0	1	0
17764	0		7	2	1	0	1	0	0	0		0						0	1		0
25591	0		7	2	0	1	0	1	0	0		0					99.9667	0			0
29839			8	2	0	0	0	0	1	1	15	1	0	0	0	0		0
30292			8	3	0	0	1	1	0	1	15	0						0	1		0
30036			8	3	1	0	1	1	1	1	16	1	1	0	1	0		0
21235			8	3	0	0	1	1	1	1	16	1	1	1	1	0		0
11743		0	8	3	0	0	1	1	0	1	18	1	0	1	1	0		0	1	34.4167	1	0	0	0
17803	0	1	9	3	0	0	1	1	1	1	17	1	1	0	0	0		0	0		1	1	0	0
27916	0		9	4	0	0	1	1	0	1	17	1	0	0	0	0		0	0		0

## Sheet: Codebook
Variable name	Description	Coding
a1res	Participant id	Continuous
a1agegrp	Age group	0=15-17 years 1=18-19 years
a1demo06	Highest education	2=Some or all of primary school 3=Some or all of secondary school 4=Higher education
a1demo08	Supported self financially in the past year	0=No 1=Yes
a1demoFC	Caregiver doing IMARA with you	1=Biological mother 4=Aunt 5=Grandmother 7=Sister 8=Cousin 9=Other
a1anysex	Ever had sex at baseline	0=No 1=Yes
a1agefirstsex	Age at first sex at baseline	Continuous
a1anysexpast6m	Had sex in the past 6 months at baseline	0=No 1=Yes
a1condomuse6mo	Frequency of condom use in the past 6 months at baseline	0=Always 1=Less than always
a1condomuselasts	Used a condom at last sex at baseline	0=No 1=Yes
a1substsex6mo	Number of times used alcohol/drugs during sex in past 6 months at baseline	0=0 times 1=1+ times
a1numpartcat	Number of partners in past 6 months at baseline	0=1 partner 1=2+ partners
a1htcdone	Received HTC at baseline	0=No 1=Yes
a1anysti	Tested positive for chlamydia or gonorrhea at baseline	0=No 1=Yes
a1everprep	Ever prescribed PrEP at baseline	0=No 1=Yes
a1pad	PrEP adherence at baseline	Continuous
a2htc6done	Received HTC at follow-up	0=No 1=Yes
a2any6sti	Tested positive for chlamydia or gonorrhea at follow-up	0=No 1=Yes
a2prep6mo	Received PrEP prescription at follow-up	0=No 1=Yes
a2pad	PrEP adherence at follow-up	Continuous
a2sexp6m	Had sex in the past 6 months at follow-up	0=No 1=Yes
a2condomuse6mo	Frequency of condom use in the past 6 months at follow-up	0=Always 1=Less than always
a2condomuselasts	Used a condom at last sex at follow-up	0=No 1=Yes
a2substsex6mo	Number of times used alcohol/drugs during sex in past 6 months at follow-up	0=0 times 1=1+ times
a2numpartcat	Number of partners in past 6 months at follow-up	0=1 partner 1=2+ partners
